# Supplementary material for: Active temperature-humidity management seating for athletes in waiting areas
Source: iScience. 2026 Feb 11;29(3):114984. doi: 10.1016/j.isci.2026.114984 (PMC12973711; doi:10.1016/j.isci.2026.114984)
Supplement: Data S1. Raw sensor measurements corresponding to the experimental validation presented in Figure 6 [file mmc1.xlsx]

## Sheet: result
Time (s)	Temperature (°C)	Relative Humidity (%)
0	34.1	94.9
1	34.09	95.2
2	34.1	95
3	34.1	94.9
4	34.08	94.9
5	34.08	95.2
6	34.1	95
7	34.09	95.4
8	34.07	94.9
9	34.08	95.5
10	34.07	95.3
11	34.07	95.2
12	34.08	95.2
13	34.06	95.3
14	34.06	95.2
15	34.07	95.4
16	34.07	95.3
17	34.08	95.3
18	34.07	95.2
19	34.07	95.2
20	34.1	95.3
21	34.08	95
22	34.09	95
23	34.07	95.3
24	34.08	95.2
25	34.09	95.1
26	34.08	95.1
27	34.1	95.1
28	34.09	95
29	34.1	94.9
30	34.09	95
31	34.12	94.8
32	34.1	95
33	34.1	94.6
34	34.12	95
35	34.1	94.9
36	34.11	94.8
37	34.09	94.9
38	34.1	94.9
39	34.12	94.8
40	34.13	94.3
41	34.12	94.3
42	34.12	94.3
43	34.12	94.4
44	34.11	94.4
45	34.12	94.1
46	34.12	94.2
47	34.13	94
48	34.13	93.9
49	34.11	93.8
50	34.13	93.7
51	34.12	93.6
52	34.11	93.6
53	34.13	93.8
54	34.13	93.4
55	34.12	93.9
56	34.1	93.5
57	34.11	93.3
58	34.11	93.1
59	34.11	93.2
60	34.1	92.9
61	34.09	92.9
62	34.08	93.2
63	34.07	92.7
64	34.09	92.8
65	34.09	92.4
66	34.07	92.4
67	34.07	92.5
68	34.06	92.1
69	34.04	92.3
70	34.05	92
71	34.05	91.7
72	34.03	91.8
73	34.04	91.7
74	33.99	91.6
75	34.01	91.1
76	34	91.2
77	33.99	91.1
78	33.98	91.1
79	33.96	91.1
80	33.97	90.9
81	33.96	90.6
82	33.97	90.7
83	33.94	90.7
84	33.93	90.6
85	33.93	90.6
86	33.93	90.4
87	33.92	90.3
88	33.91	90.1
89	33.91	89.8
90	33.9	90.1
91	33.9	90
92	33.88	89.9
93	33.88	89.6
94	33.88	89.6
95	33.86	89.9
96	33.87	89.7
97	33.87	89.7
98	33.86	89.6
99	33.86	89.5
100	33.84	89.6
101	33.85	89.4
102	33.85	89.5
103	33.84	89.3
104	33.84	89.3
105	33.85	89.3
106	33.86	89.4
107	33.84	89.2
108	33.84	89.5
109	33.83	89.1
110	33.81	89.2
111	33.83	89.1
112	33.82	89.4
113	33.85	89.2
114	33.82	89.3
115	33.82	88.9
116	33.81	89.1
117	33.8	89.2
118	33.82	89.1
119	33.81	89.2
120	33.81	88.9
121	33.79	89.2
122	33.81	89.3
123	33.78	88.9
124	33.79	88.8
125	33.8	89.1
126	33.77	89
127	33.77	88.7
128	33.77	88.6
129	33.76	88.6
130	33.75	88.4
131	33.76	88.4
132	33.74	88.4
133	33.75	88.3
134	33.74	88.4
135	33.76	88.4
136	33.73	88.5
137	33.73	88
138	33.74	88.3
139	33.71	88
140	33.72	88
141	33.73	88
142	33.7	87.6
143	33.72	87.8
144	33.71	87.7
145	33.72	87.6
146	33.69	87.5
147	33.69	87.7
148	33.71	87.1
149	33.7	87
150	33.7	86.9
151	33.7	86.8
152	33.69	86.7
153	33.7	86.8
154	33.7	86.7
155	33.69	86.3
156	33.72	86.1
157	33.71	86.2
158	33.69	85.9
159	33.71	85.9
160	33.69	85.7
161	33.71	85.3
162	33.72	85.6
163	33.7	85.5
164	33.72	85
165	33.71	84.9
166	33.72	84.9
167	33.73	84.7
168	33.71	84.6
169	33.7	84.7
170	33.7	84.2
171	33.7	84
172	33.71	83.8
173	33.72	83.7
174	33.71	83.7
175	33.72	83.8
176	33.71	83.4
177	33.72	83.4
178	33.7	83.2
179	33.73	83.3
180	33.71	83.4
181	33.69	82.8
182	33.68	82.7
183	33.69	82.9
184	33.68	82.7
185	33.69	82.8
186	33.68	82.6
187	33.67	82.3
188	33.65	82.4
189	33.64	82.4
190	33.64	82.3
191	33.65	82.2
192	33.64	82.3
193	33.62	82.2
194	33.62	82.2
195	33.62	82.1
196	33.6	81.9
197	33.6	81.9
198	33.59	82.1
199	33.57	81.8
200	33.58	81.9
201	33.57	81.8
202	33.57	81.9
203	33.56	82.1
204	33.53	81.9
205	33.53	81.9
206	33.53	81.7
207	33.53	82
208	33.52	82
209	33.55	82.3
210	33.51	82
211	33.5	82.1
212	33.5	82.1
213	33.49	82.4
214	33.47	82.2
215	33.48	82.3
216	33.46	82.4
217	33.46	82.3
218	33.45	82.3
219	33.45	82.5
220	33.47	82.6
221	33.42	82.4
222	33.44	82.6
223	33.42	82.5
224	33.42	82.9
225	33.44	82.5
226	33.42	82.7
227	33.41	82.9
228	33.41	83.1
229	33.42	82.9
230	33.4	82.9
231	33.41	83.3
232	33.41	82.8
233	33.4	82.7
234	33.43	83.1
235	33.41	83
236	33.38	82.9
237	33.4	83.2
238	33.39	83.1
239	33.41	82.9
240	33.39	82.8
241	33.4	83.1
242	33.41	83
243	33.41	82.9
244	33.39	83.1
245	33.4	82.6
246	33.4	82.4
247	33.4	82.5
248	33.42	82.5
249	33.41	82.4
250	33.39	82.3
251	33.41	82.3
252	33.43	81.9
253	33.42	82.2
254	33.39	81.9
255	33.4	81.9
256	33.42	81.7
257	33.4	81.6
258	33.41	81.5
259	33.42	81.4
260	33.4	81.3
261	33.41	81.3
262	33.38	81
263	33.4	80.9
264	33.41	80.7
265	33.4	80.8
266	33.42	80.3
267	33.39	80.6
268	33.4	80.2
269	33.4	79.9
270	33.41	80
271	33.38	79.8
272	33.41	79.9
273	33.39	79.6
274	33.38	79.5
275	33.39	79.2
276	33.38	79.4
277	33.37	79
278	33.37	79
279	33.36	79.3
280	33.36	79.2
281	33.36	79.1
282	33.37	78.8
283	33.34	78.9
284	33.36	78.8
285	33.32	78.6
286	33.33	78.9
287	33.34	78.8
288	33.33	78.6
289	33.32	78.5
290	33.32	78.5
291	33.31	78.1
292	33.31	78.3
293	33.32	78.2
294	33.31	78.1
295	33.3	78.2
296	33.31	78.4
297	33.3	78.2
298	33.31	78
299	33.31	78.1
300	33.29	78.2
301	33.3	78.1
302	33.31	77.9
303	33.31	77.8
304	33.31	77.9
305	33.31	77.9
306	33.32	77.9
307	33.31	77.8
308	33.32	77.8
309	33.32	77.6
310	33.32	77.8
311	33.34	77.6
312	33.34	77.8
313	33.35	77.4
314	33.36	77.7
315	33.35	77.5
316	33.36	77.3
317	33.35	77.3
318	33.36	77.3
319	33.36	77.4
320	33.37	77.3
321	33.38	77.1
322	33.37	77.2
323	33.4	77.5
324	33.38	77.4
325	33.38	77.2
326	33.4	77.1
327	33.4	77.1
328	33.4	77.1
329	33.41	76.9
330	33.4	77
331	33.39	76.7
332	33.4	77
333	33.39	77
334	33.41	76.8
335	33.4	77.1
336	33.39	76.7
337	33.39	76.7
338	33.4	76.9
339	33.39	77
340	33.38	77.1
341	33.39	76.8
342	33.38	77
343	33.37	76.8
344	33.37	76.8
345	33.37	76.9
346	33.35	76.9
347	33.35	76.6
348	33.35	77
349	33.35	77
350	33.35	76.7
351	33.36	76.9
352	33.35	76.9
353	33.33	76.9
354	33.33	76.8
355	33.31	76.8
356	33.32	76.9
357	33.31	77.1
358	33.31	77
359	33.3	76.9
360	33.31	77.1
361	33.31	76.6
362	33.29	77.2
363	33.29	76.8
364	33.29	77.1
365	33.28	77
366	33.28	77
367	33.27	77.4
368	33.27	77.2
369	33.26	77.4
370	33.26	77.3
371	33.26	77.4
372	33.27	77.4
373	33.26	77.2
374	33.27	77.5
375	33.24	77.3
376	33.25	77.1
377	33.24	77.3
378	33.26	77.5
379	33.23	77.4
380	33.22	77.2
381	33.22	77.1
382	33.2	77.1
383	33.22	77.3
384	33.21	77
385	33.22	76.9
386	33.22	76.8
387	33.23	76.6
388	33.22	76.3
389	33.2	76.2
390	33.19	76
391	33.2	75.8
392	33.18	75.7
393	33.21	75.3
394	33.2	75.2
395	33.18	74.8
396	33.16	74.5
397	33.19	73.9
398	33.17	74
399	33.18	73.6
400	33.15	73.4
401	33.15	72.5
402	33.15	72.9
403	33.15	72.2
404	33.14	72.1
405	33.15	71.4
406	33.13	71.3
407	33.13	70.7
408	33.13	70.4
409	33.13	70.5
410	33.13	69.8
411	33.11	69.6
412	33.1	69.3
413	33.13	69
414	33.12	68.6
415	33.1	68.3
416	33.12	68.4
417	33.11	67.7
418	33.12	67.5
419	33.1	67.4
420	33.12	67.2
421	33.12	67
422	33.09	66.7
423	33.11	66.2
424	33.1	66.5
425	33.11	65.9
426	33.08	66
427	33.1	65.7
428	33.1	65.7
429	33.08	65.7
430	33.08	65.6
431	33.07	65.6
432	33.09	65.7
433	33.1	65.4
434	33.11	65.3
435	33.1	65.4
436	33.11	65.4
437	33.08	65
438	33.08	65.3
439	33.1	65.3
440	33.1	65.1
441	33.1	65.3
442	33.08	65.1
443	33.1	65.1
444	33.09	65.1
445	33.11	65.1
446	33.1	64.9
447	33.09	64.8
448	33.1	65.3
449	33.09	64.9
450	33.1	64.9
451	33.11	64.7
452	33.09	64.8
453	33.1	64.7
454	33.09	65.1
455	33.09	65
456	33.09	64.7
457	33.08	65.1
458	33.09	64.8
459	33.08	64.6
460	33.11	64.2
461	33.09	64.8
462	33.08	64.2
463	33.08	64.1
464	33.08	64.4
465	33.07	64.6
466	33.08	64.4
467	33.07	64.2
468	33.06	64.1
469	33.05	64
470	33.05	63.9
471	33.03	63.8
472	33.03	63.7
473	33.05	63.6
474	33.05	63.4
475	33.03	63.4
476	33.03	63.1
477	33.02	63.2
478	33.04	63
479	33.02	62.9
480	33	63
481	32.98	63.1
482	32.97	63
483	32.98	62.5
484	32.96	62.5
485	32.95	62.7
486	32.95	62.4
487	32.94	62.4
488	32.96	62.4
489	32.94	62.1
490	32.92	62.2
491	32.93	61.9
492	32.91	62
493	32.89	62
494	32.91	61.7
495	32.89	61.9
496	32.87	61.8
497	32.87	61.8
498	32.85	61.7
499	32.84	61.8
500	32.86	61.5
501	32.86	61.4
502	32.82	61.4
503	32.84	61.4
504	32.82	61.3
505	32.81	61.2
506	32.81	61.1
507	32.8	61
508	32.81	60.9
509	32.79	61.3
510	32.8	60.8
511	32.8	60.9
512	32.79	60.8
513	32.79	61
514	32.79	60.8
515	32.8	61
516	32.8	60.7
517	32.78	60.8
518	32.79	60.6
519	32.8	61
520	32.78	60.5
521	32.8	60.7
522	32.79	60.7
523	32.8	60.7
524	32.79	60.5
525	32.78	60.5
526	32.79	60.5
527	32.8	60.5
528	32.81	60.6
529	32.8	60.8
530	32.81	60.3
531	32.79	60.2
532	32.81	60.3
533	32.8	60.7
534	32.8	60.1
535	32.81	60.5
536	32.8	60.4
537	32.8	60.1
538	32.81	60.2
539	32.8	60.3
540	32.81	59.9
541	32.79	59.9
542	32.8	59.8
543	32.8	59.7
544	32.76	59.7
545	32.77	59.5
546	32.78	59.6
547	32.77	59.5
548	32.77	59.5
549	32.75	59.2
550	32.75	59.4
551	32.74	59.4
552	32.75	58.9
553	32.73	59.2
554	32.73	59.3
555	32.71	58.8
556	32.7	59.2
557	32.69	58.9
558	32.7	58.7
559	32.68	58.7
560	32.68	58.7
561	32.69	58.6
562	32.67	58.6
563	32.65	58.3
564	32.66	58.4
565	32.63	58.1
566	32.61	58.2
567	32.61	58
568	32.6	58
569	32.6	58.2
570	32.6	58.2
571	32.61	58
572	32.59	57.7
573	32.58	57.8
574	32.58	58
575	32.55	57.8
576	32.57	58.1
577	32.57	57.8
578	32.54	57.7
579	32.56	57.6
580	32.55	57.6
581	32.54	57.6
582	32.55	57.7
583	32.56	57.7
584	32.53	57.4
585	32.53	57.3
586	32.52	57.2
587	32.51	57.5
588	32.53	57.2
589	32.51	57
590	32.52	57.4
591	32.51	57.7
592	32.52	57.3
593	32.51	57.4
594	32.52	57.2
595	32.5	57.2
596	32.5	57.3
597	32.49	57.1
598	32.5	57.1
599	32.5	57.1
600	32.51	56.9
601	32.49	57.1
602	32.51	56.9
603	32.51	56.8
604	32.5	56.9
605	32.52	56.6
606	32.49	56.7
607	32.48	56.7
608	32.48	56.8
609	32.51	56.6
610	32.5	56.5
611	32.49	56.5
612	32.5	56.6
613	32.48	56.4
614	32.52	56.2
615	32.5	56
616	32.5	55.9
617	32.5	56
618	32.5	55.8
619	32.5	55.8
620	32.49	55.8
621	32.5	55.8
622	32.52	55.6
623	32.51	55.6
624	32.51	55.5
625	32.49	55.1
626	32.49	55.2
627	32.5	55.2
628	32.5	55
629	32.51	55.2
630	32.48	55.2
631	32.52	55.1
632	32.5	54.8
633	32.5	55
634	32.49	54.7
635	32.48	54.5
636	32.51	54.4
637	32.5	54.4
638	32.49	54.3
639	32.49	54.3
640	32.5	54.2
641	32.52	54.1
642	32.5	54.1
643	32.49	54.1
644	32.5	54
645	32.5	53.6
646	32.47	53.4
647	32.5	53.8
648	32.5	53.4
649	32.51	53.5
650	32.52	53.3
651	32.51	53.2
652	32.5	53.5
653	32.49	53.4
654	32.53	53.2
655	32.5	52.8
656	32.5	53.1
657	32.5	53.2
658	32.5	52.9
659	32.5	53.1
660	32.49	53
661	32.49	53.1
662	32.5	53
663	32.49	52.8
664	32.49	53.1
665	32.5	52.8
666	32.5	52.8
667	32.51	52.7
668	32.47	52.8
669	32.51	52.7
670	32.51	52.8
671	32.48	53.1
672	32.5	52.6
673	32.5	52.6
674	32.49	53
675	32.49	52.8
676	32.49	52.7
677	32.52	53
678	32.51	52.7
679	32.51	53.1
680	32.51	53
681	32.49	52.8
682	32.49	53.2
683	32.5	52.8
684	32.49	53
685	32.51	53
686	32.5	53.1
687	32.5	53.2
688	32.51	53
689	32.5	52.9
690	32.5	53.1
691	32.51	52.9
692	32.49	53.3
693	32.51	53.1
694	32.51	53
695	32.5	53.1
696	32.5	52.9
697	32.49	53
698	32.51	53.3
699	32.5	53
