# Supplementary material for: Active temperature-humidity management seating for athletes in waiting areas
Source: iScience. 2026 Feb 11;29(3):114984. doi: 10.1016/j.isci.2026.114984 (PMC12973711; doi:10.1016/j.isci.2026.114984)
Supplement: Data S2. Core control algorithm implementation [file mmc2.zip]

Archive with 1 entries (1 files):
- Data S2.c
