# Supplementary material for: Active temperature-humidity management seating for athletes in waiting areas
Source: iScience. 2026 Feb 11;29(3):114984. doi: 10.1016/j.isci.2026.114984 (PMC12973711; doi:10.1016/j.isci.2026.114984)
Supplement: Data S2. Core control algorithm implementation [file mmc2.zip › Data S2.c]

#include "Delay.h"
#include "Key.h"
#include "temp.h"
#include "lcd.h"
#include "Driver.h"
#include "sys.h"
#include "app_timer.h"
#include <stdio.h>
#include <stdbool.h>

#define TEMP_THRESHOLD_MIN      15
#define TEMP_THRESHOLD_MAX      25
#define HUMIDITY_THRESHOLD_MIN  40
#define AHT20_STATUS_READY      0x18

typedef enum {
    SYS_MODE_AUTO = 0,
    SYS_MODE_MANUAL = 1
} SystemMode_t;

typedef enum {
    DISPLAY_ON = 0,
    DISPLAY_OFF = 1
} DisplayState_t;

typedef struct {
    uint32_t rawTemperature;
    uint32_t rawHumidity;
    float currentTick;
    SystemMode_t operationMode;
    DisplayState_t displayState;
    bool isUartStreaming;
    struct {
        uint8_t valInt;
        uint8_t valDec;
    } tempFormatted;
    struct {
        uint8_t valInt;
    } humFormatted;
} SystemContext_t;

static volatile SystemContext_t sysCtx = {
    .rawTemperature = 0,
    .rawHumidity = 0,
    .currentTick = 0.0f,
    .operationMode = SYS_MODE_MANUAL,
    .displayState = DISPLAY_ON,
    .isUartStreaming = false,
    .tempFormatted = {0, 0},
    .humFormatted = {0}
};

static void System_Init(void);
static void Sensor_UpdateData(void);
static void Logic_AutoControl(void);
static void UI_RefreshDisplay(void);
static void Device_ResetAll(void);

int main(void) 
{
    System_Init();
    Device_ResetAll();

    while (1)
    {
        Sensor_UpdateData();

        if (sysCtx.operationMode == SYS_MODE_AUTO)
        {
            Logic_AutoControl();
        }

        UI_RefreshDisplay();
    }
}

static void System_Init(void)
{
    Init_I2C_Sensor_Port();
    LCD_Init();
    LCD_Fill(0, 0, LCD_W, LCD_H, WHITE);
    GPIO_EXTI_Init();
    Driver_Init();
    App_Timer_Init();
    USART_Recv_Init();
    Delay_ms(500);

    if ((AHT20_Read_Status() & AHT20_STATUS_READY) != AHT20_STATUS_READY)
    {
        AHT20_Start_Init();
        Delay_ms(10);
    }
}

static void Device_ResetAll(void)
{
    TurnOffFan(); 
    TurnOffAtomizer(); 
    TurnOffHeater();
}

static void Sensor_UpdateData(void)
{
    uint32_t CT_data[2];
    
    AHT20_Read_CTdata(CT_data);
    
    sysCtx.rawHumidity = CT_data[0] * 1000 / 1024 / 1024;
    sysCtx.rawTemperature = CT_data[1] * 200 * 10 / 1024 / 1024 - 500;

    sysCtx.tempFormatted.valInt = sysCtx.rawTemperature / 10;
    sysCtx.tempFormatted.valDec = sysCtx.rawTemperature % 10;
    sysCtx.humFormatted.valInt  = sysCtx.rawHumidity / 10;
}

static void Logic_AutoControl(void)
{
    if (sysCtx.humFormatted.valInt < HUMIDITY_THRESHOLD_MIN)
    {
        TurnOnAtomizer(); 
    }
    else
    {
        TurnOffAtomizer(); 
    }
    
    if (sysCtx.tempFormatted.valInt < TEMP_THRESHOLD_MIN)
    {
        TurnOffFan(); 
        TurnOnHeater();
    }
    else if (sysCtx.tempFormatted.valInt > TEMP_THRESHOLD_MAX)
    {
        TurnOffHeater();
        TurnOnFan(); 
        TurnOnAtomizer(); 
    }
}

static void UI_RefreshDisplay(void)
{
    if (sysCtx.displayState == DISPLAY_ON)
    {
        LCD_ShowString(1, 20, "Temp:", BLACK, WHITE, 16, 0);
        LCD_ShowString(1, 40, "Humidity:", BLACK, WHITE, 16, 0);

        LCD_ShowIntNum(40, 20, sysCtx.tempFormatted.valInt, 2, RED, WHITE, 16);
        LCD_ShowChar(60, 20, '.', RED, WHITE, 16, 0);
        LCD_ShowIntNum(65, 20, sysCtx.tempFormatted.valDec, 2, RED, WHITE, 16);
        LCD_ShowIntNum(70, 40, sysCtx.humFormatted.valInt, 2, RED, WHITE, 16);
        LCD_ShowChar(90, 40, '%', RED, WHITE, 16, 0);
        
        if (sysCtx.operationMode == SYS_MODE_AUTO)
        {
            LCD_ShowString(0, 0, "AutoMode:YES", BLACK, WHITE, 16, 0);
        }
        else
        {
            LCD_ShowString(0, 0, "AutoMode:NO  ", BLACK, WHITE, 16, 0);
        } 
    }
    else
    {
        LCD_ShowString(0, 0,  "               ", WHITE, WHITE, 16, 0);
        LCD_ShowString(0, 20, "               ", WHITE, WHITE, 16, 0);
        LCD_ShowString(0, 40, "               ", WHITE, WHITE, 16, 0);
    }
}

void TIM3_IRQHandler(void)
{
    if (TIM_GetFlagStatus(TIM3, TIM_FLAG_Update) == SET)
    {
        TIM_ClearFlag(TIM3, TIM_FLAG_Update);
        
        if (sysCtx.isUartStreaming) 
        {
            char buffer[64];
            sprintf(buffer, "Time:%.1f s. T:%d.%d  H:%d%%\n", 
                    sysCtx.currentTick, 
                    sysCtx.tempFormatted.valInt, 
                    sysCtx.tempFormatted.valDec, 
                    sysCtx.humFormatted.valInt);
            
            for (char *ptr = buffer; *ptr != '\0'; ptr++) 
            {
                USART_SendData(USART1, *ptr);
                while (USART_GetFlagStatus(USART1, USART_FLAG_TXE) == RESET);
            }

            sysCtx.currentTick += 0.5f;
        }
    }    
}

void USART1_IRQHandler(void)
{
    if (USART_GetITStatus(USART1, USART_IT_RXNE) != RESET) 
    {
        char received = USART_ReceiveData(USART1);
        
        switch (received)
        {
            case 'S':
                sysCtx.isUartStreaming = true;
                break;
            case 'T':
                sysCtx.isUartStreaming = false;
                break;
            default:
                break;
        }
    }
}

void EXTI0_IRQHandler(void)
{
    if (EXTI_GetITStatus(EXTI_Line0) != RESET)
    {
        EXTI_ClearITPendingBit(EXTI_Line0);
        sysCtx.displayState = (sysCtx.displayState == DISPLAY_ON) ? DISPLAY_OFF : DISPLAY_ON;
    }
}

void EXTI1_IRQHandler(void)
{
    if (EXTI_GetITStatus(EXTI_Line1) != RESET)
    {
        EXTI_ClearITPendingBit(EXTI_Line1);
        sysCtx.operationMode = SYS_MODE_MANUAL;
        Device_ResetAll();
    }
}

void EXTI2_IRQHandler(void)
{
    if (EXTI_GetITStatus(EXTI_Line2) != RESET)
    {
        EXTI_ClearITPendingBit(EXTI_Line2);
        sysCtx.operationMode = (sysCtx.operationMode == SYS_MODE_AUTO) ? SYS_MODE_MANUAL : SYS_MODE_AUTO;
    }
}

void EXTI3_IRQHandler(void)
{
    if (EXTI_GetITStatus(EXTI_Line3) != RESET)
    {
        EXTI_ClearITPendingBit(EXTI_Line3);
        sysCtx.operationMode = SYS_MODE_MANUAL;
        
        if (GPIO_ReadOutputDataBit(GPIOB, GPIO_Pin_14) == Bit_RESET)
        {
            TurnOnHeater();
        }
        else
        {
            TurnOffHeater();
        }
    }
}

void EXTI4_IRQHandler(void)
{
    if (EXTI_GetITStatus(EXTI_Line4) != RESET)
    {
        EXTI_ClearITPendingBit(EXTI_Line4);
        sysCtx.operationMode = SYS_MODE_MANUAL;
        
        if (GPIO_ReadOutputDataBit(GPIOB, GPIO_Pin_13) == Bit_RESET)
        {
            TurnOnAtomizer();
        }
        else
        {
            TurnOffAtomizer();
        }
    }
}

void EXTI9_5_IRQHandler(void)
{
    if (EXTI_GetITStatus(EXTI_Line5) != RESET)
    {
        EXTI_ClearITPendingBit(EXTI_Line5);
        sysCtx.operationMode = SYS_MODE_MANUAL;
        
        if (GPIO_ReadOutputDataBit(GPIOB, GPIO_Pin_12) == Bit_RESET)
        {
            TurnOnFan();
        }
        else
        {
            TurnOffFan();
        }
    }
}
